# Supplementary material for: Submicron-Sized Vermiculite Assisted Oregano Oil for Controlled Release and Long-Term Bacterial Inhibition
Source: Antibiotics (Basel). 2021 Oct 29;10(11):1324. doi: 10.3390/antibiotics10111324 (PMC8614931; doi:10.3390/antibiotics10111324)
Supplement: Supplementary file 1 [file antibiotics-10-01324-s001.zip]

Archive with 1 entries (1 files):
- antibiotics-1401531-supplementary.pdf
